# Supplementary material for: EGFR-IL-6 Signaling Axis Mediated the Inhibitory Effect of Methylseleninic Acid on Esophageal Squamous Cell Carcinoma
Source: Front Pharmacol. 2021 Jul 30;12:719785. doi: 10.3389/fphar.2021.719785 (PMC8363297; doi:10.3389/fphar.2021.719785)
Supplement: Supplementary file 2 [file Table1.XLSX]

## Sheet: Sheet1
						1-KYSE-150		2-KYSE-150-MSA		KYSE 150
Array Card Name	Assay ID	Assay Name	miRBase_human_18th	Target Sequence	Task	Ct	Avg Delta Ct	Ct	Avg Delta Ct	Delta Delta Ct	Fold change
Human A v2.1	2422	hsa-miR-18a	hsa-miR-18a-5p	UAAGGUGCAUCUAGUGCAGAUAG	Target	30.9443	14.6099	32.9776	16.0747	1.46476	0.362296
Human A v2.1	433	hsa-miR-95	hsa-miR-95	UUCAACGGGUAUUUAUUGAGCA	Target	34.964	18.6296	32.9689	16.066	-2.56364	5.91196
Human A v2.1	1182	mmu-miR-124a	hsa-miR-124-3p	UAAGGCACGCGGUGAAUGCC	Target	34.9772	18.6428	33.9966	17.0937	-1.5491	2.92634
Human A v2.1	2228	hsa-miR-126	hsa-miR-126-3p	UCGUACCGUGAGUAAUAAUGCG	Target	27.9789	11.6444	26.9694	10.0665	-1.57796	2.98547
Human A v2.1	463	hsa-miR-141	hsa-miR-141-3p	UAACACUGUCUGGUAAAGAUGG	Target	29.9602	13.6258	28.9545	12.0515	-1.57427	2.97784
Human A v2.1	468	hsa-miR-146a	hsa-miR-146a-5p	UGAGAACUGAAUUCCAUGGGUU	Target	34.9734	18.639	33.9664	17.0635	-1.57548	2.98034
Human A v2.1	1097	hsa-miR-146b	hsa-miR-146b-5p	UGAGAACUGAAUUCCAUAGGCU	Target	30.9696	14.6351	29.9523	13.0494	-1.58575	3.00163
Human A v2.1	480	hsa-miR-181a	hsa-miR-181a-5p	AACAUUCAACGCUGUCGGUGAGU	Target	32.9917	16.6573	31.9383	15.0353	-1.62195	3.0779
Human A v2.1	2334	hsa-miR-182	hsa-miR-182-5p	UUUGGCAAUGGUAGAACUCACACU	Target	31.9783	15.6438	30.9314	14.0284	-1.61539	3.06395
Human A v2.1	1193	mmu-miR-187	hsa-miR-187-3p	UCGUGUCUUGUGUUGCAGCCGG	Target	34.0014	17.6669	33.0003	16.0974	-1.56956	2.96814
Human A v2.1	491	hsa-miR-192	hsa-miR-192-5p	CUGACCUAUGAAUUGACAGCC	Target	31.9694	15.635	30.9704	14.0675	-1.5675	2.96391
Human A v2.1	493	hsa-miR-194	hsa-miR-194-5p	UGUAACAGCAACUCCAUGUGGA	Target	34.9809	18.6465	33.9512	17.0483	-1.59818	3.02761
Human A v2.1	512	hsa-miR-210	hsa-miR-210	CUGUGCGUGUGACAGCGGCUGA	Target	34.0859	17.7514	28.9899	12.087	-5.66442	50.7179
Human A v2.1	2099	hsa-miR-224	hsa-miR-224-5p	CAAGUCACUAGUGGUUCCGUU	Target	32.9728	16.6384	31.9796	15.0767	-1.56169	2.95199
Human A v2.1	2392	hsa-miR-301b	hsa-miR-301b	CAGUGCAAUGAUAUUGUCAAAGC	Target	34.9672	18.6327	33.9551	17.0522	-1.58053	2.9908
Human A v2.1	2277	hsa-miR-320	hsa-miR-320a	AAAAGCUGGGUUGAGAGGGCGA	Target	25.9609	9.62649	24.9603	8.05738	-1.56911	2.96722
Human A v2.1	1319	mmu-miR-374-5p	hsa-miR-374b-5p	AUAUAAUACAACCUGCUAAGUG	Target	28.9688	12.6344	27.9616	11.0587	-1.57571	2.98083
Human A v2.1	2297	hsa-miR-422a	hsa-miR-422a	ACUGGACUUAGGGUCAGAAGGC	Target	30.977	14.6425	29.9764	13.0734	-1.5691	2.96719
Human A v2.1	2358	hsa-miR-489	hsa-miR-489	GUGACAUCACAUAUACGGCAGC	Target	32.9669	16.6325	31.9634	15.0605	-1.57196	2.97308
Human A v2.1	1047	hsa-miR-501	hsa-miR-501-5p	AAUCCUUUGUCCCUGGGUGAGA	Target	32.9851	16.6506	25.3287	8.42573	-8.22492	299.19
Human A v2.1	2431	hsa-miR-625	hsa-miR-625-5p	AGGGGGAAAGUUCUAUAGUCC	Target	34.9924	18.658	33.9869	17.0839	-1.57409	2.97747
